# Supplementary material for: Highly Water-Dispersed Natural Fullerenes Coated with Pluronic Polymers as Novel Nanoantioxidants for Enhanced Antioxidant Activity
Source: Antioxidants (Basel). 2024 Oct 15;13(10):1240. doi: 10.3390/antiox13101240 (PMC11505577; doi:10.3390/antiox13101240)
Supplement: Supplementary file 1 [file antioxidants-13-01240-s001.zip]

Archive with 1 entries (1 files):
- antioxidants-3206034-supplementary.pdf
